# Supplementary material for: Are specialists at risk under environmental change? Neoecological, paleoecological and phylogenetic approaches
Source: Ecol Lett. 2009 Aug;12(8):849–63. doi: 10.1111/j.1461-0248.2009.01336.x (PMC2730552; doi:10.1111/j.1461-0248.2009.01336.x)
Supplement: Supplementary file 1 [file ele0012-0849-SD1.xls]

## Sheet: Feuil1
Empty cells indicate that the information is missing or the criterion is non-applicable
Approach	Study	Effect of spécialisation (-1 for negative or 0 for everything else)	Specialisation is observed, not inferred	Niche breadth independent of number of observations	Specialization known for species of interest, not inferred from relatives	Specialization is measured on more than binary scale	Individuals of generalist species do not depend on multiple resources or habitats	Decline measured within a given type of resource/habitat	Specialization is inferred independently from decline	Study covers entire species range (continental or global)	Taxon (1 = plants, 2 = insect, 3 = other invertebrates, 4 = vertebrates)	Type of specialisation (D = diet, Ho = host, Ha = habitat)
neo	Adriaens, D., Honnay, O. & Hermy, M. (2006). No evidence of a plant extinction debt in highly fragmented calcareous grasslands in Belgium. Biol. Conserv., 133, 212-224.	-1	1	0	1	0	1	1	0	0	1	Ha
neo	Biesmeijer, J.C., Roberts, S.P.M., Reemer, M., Ohlemuller, R., Edwards, M., Peeters, T., Schaffers, A.P., Potts, S.G., Kleukers, R., Thomas, C.D., Settele, J. & Kunin, W.E. (2006). Parallel declines in pollinators and insect-pollinated plants in Britain and the Netherlands. Science, 313, 351-354.	-1	1	0	1	0	1	0	0	1	2	Ha
neo	Biesmeijer, J.C., Roberts, S.P.M., Reemer, M., Ohlemuller, R., Edwards, M., Peeters, T., Schaffers, A.P., Potts, S.G., Kleukers, R., Thomas, C.D., Settele, J. & Kunin, W.E. (2006). Parallel declines in pollinators and insect-pollinated plants in Britain and the Netherlands. Science, 313, 351-354.	-1	1	0	1	0	1	0	0	1	2	D
neo	Brashares, J.S. (2003). Ecological, behavioral, and life-history correlates of mammal extinctions in West Africa. Conserv. Biol., 17, 733-743.	0	1	0	1	1	0	0	0	0	4	Ha
neo	Davies, K.F., Margules, C.R., Lawrence, J.F. (2004). A synergistic effect puts rare, specialized species at greater risk of extinction. Ecology, 85, 265-271.	-1	1	0	1	0	0	1	0	0	2	Ha
neo	Dunn, R.R. (2005). Modern insect extinctions, the neglected majority. Conserv. Biol., 19, 1030-1036.	-1	1	0	1	1	0	0	0	1	2	Ha
neo	Fischer, M. & Stocklin, J. (1997). Local extinctions of plants in remnants of extensively used calcareous grasslands 1950-1985. Conserv. Biol., 11, 727-737.	-1	1	0	1	1	1	1	0	0	1	Ha
neo	Fisher, D.O., Blomberg, S.P. & Owens, I.P.F. (2003). Extrinsic versus intrinsic factors in the decline and extinction of Australian marsupials. Proc. Roy. Soc. Lond. Ser. B., 270, 1801-1808.	-1	1	0	1	1	0	0	0	1	4	Ha
neo	Fitzpatrick, U., Murray, T.E., Paxton, R.J., Breen, J., Cotton, D., Santorum, V. & Brown, M.J.F. (2007). Rarity and decline in bumblebees - A test of causes and correlates in the Irish fauna. Biol. Conserv., 136, 185-194.	0	1	1	1	1	0	0	0	0	2	D
neo	Ford, H.A., Barrett, G.W., Saunders, D.A.& Recher, H.F. (2001). Why have birds in the woodlands of Southern Australia declined? Biol. Conserv., 97, 71-88.	-1	1	1	1	0	0	0	0	1	4	Ha
neo	Foufopoulos, J. & Ives, A.R. (1999). Reptile extinctions on land-bridge islands: Life-history attributes and vulnerability to extinction. Amer. Natural., 153, 1-25.	-1	1	0	1	1	0	0	0	0	4	Ha
neo	Franzen, M. & Johannesson, M. (2007). Predicting extinction risk of butterflies and moths (Macrolepidoptera) from distribution patterns and species characteristics. J. Ins. Conserv., 11, 367-390.	-1	1	0	1	1	0	0	1	0	2	Ha
neo	Franzen, M. & Johannesson, M. (2007). Predicting extinction risk of butterflies and moths (Macrolepidoptera) from distribution patterns and species characteristics. J. Ins. Conserv., 11, 367-390.	-1	1	0	1	1	1	0	1	0	2	Ho
neo	Graham, N.A.J. (2007). Ecological versatility and the decline of coral feeding fishes following climate driven coral mortality. Mar. Biol., 153, 119-127.	-1	1	0	1	0	1	0	0	0	4	D
neo	Harcourt, A.H., Coppeto, S.A. & Parks, S.A. (2002). Rarity, specialization and extinction in primates. J. Biogeogr., 29, 445-456.	-1	1	0	1	1	0	0	0	1	4	Ha
neo	Harcourt, A.H., Coppeto, S.A. & Parks, S.A. (2002). Rarity, specialization and extinction in primates. J. Biogeogr., 29, 445-456.	-1	1	0	1	1	0	0	0	1	4	D
neo	Jones, G.P., McCormick, M.I., Srinivasan, M. & Eagle, J.V. (2004). Coral decline threatens fish biodiversity in marine reserves. Proc. Nat. Acad. Scie., 101, 8251-8253.	-1	1	1	1	1	1	0	0	0	4	Ha
neo	Julliard, R., Jiguet, F., Couvet, D. (2004). Common birds facing global changes: what makes a species at risk? Glob. Change Biol., 10, 148-154.	-1	1	1	1	1	0	0	0	0	4	Ha
neo	Koh, L.P., Sodhi, N.S. & Brook, B.W. (2004). Ecological correlates of extinction proneness in tropical butterflies. Conserv. Biol., 18, 1571-1578.	-1	1	0	1	1	0	0	0	0	2	Ha
neo	Koh, L.P., Sodhi, N.S. & Brook, B.W. (2004). Ecological correlates of extinction proneness in tropical butterflies. Conserv. Biol., 18, 1571-1578.	-1	1	0	1	1	1	0	0	0	2	Ho
neo	Korkeamaki, E. & Suhonen, J. (2002). Distribution and habitat specialization of species affect local extinction in dragonfly Odonata populations. Ecography, 25, 459-465.	-1	1	0	1	0	1	0	1	0	2	Ha
neo	Kotiaho, J.S., Kaitala, V., Komonen, A. & Paivinen, J. (2005). Predicting the risk of extinction from shared ecological characteristics. Proc. Nat. Acad. Scie., 102, 1963-1967.	-1	1	0	1	0	0	0	0	0	2	Ha
neo	Kotiaho, J.S., Kaitala, V., Komonen, A. & Paivinen, J. (2005). Predicting the risk of extinction from shared ecological characteristics. Proc. Nat. Acad. Scie., 102, 1963-1967.	-1	1	0	1	0	1	0	0	0	2	Ho
neo	Kotze, D.J. & O'Hara, R.B. (2003). Species decline - but why? Explanations of carabid beetle (Coleoptera, Carabidae) declines in Europe. Oecologia, 135, 138-148.	-1	1	0	1	1	0	0	0	1	2	Ha
neo	Krauss, J., Steffan-Dewenter, I. & Tscharntke, T. (2003). Local species immigration, extinction, and turnover of butterflies in relation to habitat area and habitat isolation. Oecologia, 137, 591-602.	-1	1	0	1	0	0	1	1	0	2	Ha
neo	Kruger, O. & Radford, A.N. (2008). Doomed to die? Predicting extinction risk in the true hawks Accipitridae. Anim. Conserv., 11, 83-91.	-1	1	0	1	1	0	0	0	1	4	Ha
neo	Laurance, W.F. (1991). Ecological correlates of extinction proneness in Australian tropical rain-forest mammals. Conserv. Biol. 5, 79-89.	-1	1	0	1	1	0	0	0	0	4	D
neo	Munday, P.L. (2004). Habitat loss, resource specialization, and extinction on coral reefs. Glob. Change. Biol., 10, 1642-1647.	-1	1	1	1	1	0	0	0	0	4	Ha
neo	Nieminen, M. (1996). Risk of population extinction in moths: Effect of host plant characteristics. Oikos, 76, 475-484.	-1	1	0	1	0	1	0	0	0	2	Ho
neo	Norris, K. & Harper, N. (2004). Extinction processes in hot spots of avian biodiversity and the targeting of pre-emptive conservation action. Proc. Roy. Soc. Lond. Ser. B., 271, 123-130.	-1	1	0	1	1	0	0	0	1	4	Ha
neo	Polus E, Vandewoestijne S, Choutt J, Baguette M 2007. Tracking the effects of one century of habitat loss and fragmentation on calcareous grassland butterfly communities. Biodiv. Conserv., 16, 3423-3436.	-1	1	0	1	0	0	1	0	0	2	Ha
neo	Reinhardt, K., Kohler, G., Maas, S. & Detzel, P. (2005).Low dispersal ability and habitat specificity promote extinctions in rare but not in widespread species: the Orthoptera of Germany. Ecography, 28, 593-602.	-1	1	0	1	0	0	0	0	0	2	Ha
neo	Safi, K. & Kerth, G. (2004). A comparative analysis of specialization and extinction risk in temperate-zone bats. Conserv. Biol., 18, 1293-1303;	0	1	1	1	1	0	0	1	1	4	D
neo	Safi, K. & Kerth, G. (2004). A comparative analysis of specialization and extinction risk in temperate-zone bats. Conserv. Biol., 18, 1293-1303;	-1	0	1	1	1	0	0	1	1	4	Ha
neo	Stang, M., Klinkhamer, P.G.L. & van der Meijden, E. (2007) Asymmetric specialization and extinction risk in plant-flower visitor webs: a matter of morphology or abundance? Oecologia, 151, 442-453.	-1	0	1	1	1	0	0	1	0	2	D
neo	van Sway, C., Warren, M, Loïs, G. (2006). Biotope use and trends of European Butterflies. J. Insect Conserv. 10: 189 - 209.	-1	1	1	1	0	0	0	0	1	2	Ha
neo	Vickery, J.A., Bradbury, R.B., Henderson, I.G., Eaton, M.A. & Grice, P.V. (2004). The role of agri-environment schemes and farm management practices in reversing the decline of farmland birds in England. Biol. Conserv., 119, 19-39.	-1	1	0	1	1	0	0	1	0	4	Ha
neo	Waldron, J.L., Bennett, S.H., Welch, S.M., Dorcas, M.E., Lanham, J.D. & Kalinowsky, W. (2006).Habitat specificity and home-range size as attributes of species vulnerability to extinction: a case study using sympatric rattlesnakes. Anim. Conserv., 9, 414-420.	-1	1	1	1	1	0	0	0	0	4	Ha
neo	Walker, K.J. & Preston, C.D. (2006). Ecological predictors of extinction risk in the Flora of Lowland England, UK. Biodivers. Conserv., 15, 1913-1942.	-1	1	0	1	1	1	0	0	0	1	Ha
neo	Watling, J.I. & Donnelly, M.A. (2007). Multivariate correlates of extinction proneness in a naturally fragmented landscape. Divers. Distrib., 13, 372-378. [habitat specialisation in amphibians and reptilians, dietary specialisation in reptiles]	0	1	0	1	0	0	1	0	0	4	Ha
neo	Watling, J.I. & Donnelly, M.A. (2007). Multivariate correlates of extinction proneness in a naturally fragmented landscape. Divers. Distrib., 13, 372-378. [habitat specialisation in amphibians and reptilians, dietary specialisation in reptiles]	-1	1	0	1	0	0	1	1	0	4	Ha
neo	Watling, J.I. & Donnelly, M.A. (2007). Multivariate correlates of extinction proneness in a naturally fragmented landscape. Divers. Distrib., 13, 372-378. [habitat specialisation in amphibians and reptilians, dietary specialisation in reptiles]	-1	1	0	1	0	0	1	1	0	4	D
neo	Williams, P. (2005). Does specialization explain rarity and decline British bumblebees? - A response to Goulson et al.. Biol. Conserv., 122, 33-43.	0	1	1	1	1	0	0	0	0	2	D
paleo	Anstey, R. L. (1978). Taxonomic survivorship and morphologic complexity in Paleozoic bryozoan genera. Paleobiology, 4, 407-418.	-1	0	0	0	1		0	1	1	3
paleo	Baumiller T.K. (1993). Survivorship analysis of paleozoic crinoidea - effect of filter morphology on evolutionary rates. Paleobiology, 19, 304-321.	-1	0	1	1	0	0	0	1	1	3	D
paleo	Bugrova E.M. (1999). Foraminifera evolution and dispersal in the early Paleogene postcrisis epoch. Stratigr. Geol. Correl., 7, 154-160.	-1	1	0	1	0	0	0	1	1	3	Ha
paleo	Fara, E. (2000). Diversity of callovian-ypresian (middle Jurassic-eocene) tetrapod families and selectivity of extinctions at the K/T boundary. Geobios, 33, 387-396.	-1	1	0	0	0	0	0	1	1	4	D
paleo	Feranec RS (2007). Ecological generalization during adaptive radiation: evidence from Neogene mammals. Evol. Ecol. Res, 9, 555-577.	0	1	1	1	1	0	0	0	0	4	D
paleo	Flessa, K. W., K. V. Powers, and J. L. Cisne. (1975). Specialization and evolutionary longevity in the Arthropoda. Paleobiology, 1, 71-91.	0	0	0	0	1		0	1	1	3
paleo	Jablonski, D., and D. M. Raup. (1995). Selectivity of end-Cretaceous marine bivalve extinctions. Science, 268, 389-391.	0	1	0	0	1	0	0	1	0	3	Ha
paleo	Kammer T.W., Baumiller T.K. & Ausich W.I. (1998). Evolutionary significance of differential species longevity in Osagean-Meramecian (Mississippian) crinoid clades. Paleobiology, 24, 155-176.	-1	0	1	1	1	0	0	0	1	3	Ha
paleo	Kammer, T. W., T. K. Baumiller, and W. I. Ausich. (1997). Species longevity as a function of niche breadth: Evidence from fossil crinoids. Geology, 25, 219-222.	-1	1	1	1	1	0	0	0	1	3	Ha
paleo	Keller G., Adatte T., Stinnesbeck W., Luciani V., Karoui-Yaakoub N. & Zaghbib-Turki D. (2002). Paleoecology of the Cretaceous-Tertiary mass extinction in planktonic foraminifera. Paleogeogr. Palaeoclimatol. Palaeoecol, 178, 257-297.	-1	1	0	1	1	0	0	1	0	3	Ha
paleo	Labandeira, C. C., K. R. Johnson, and P. Wilf. 2002. Impact of the terminal Cretaceous event on plant-insect associations. Proceedings of the National Academy of Sciences of the United States of America, 99, 2061-2066.	-1	0	1	0	0		1	1	0	2	D
paleo	Liow L.H. (2004). A test of Simpson's "Rule of the survival of the relatively unspecialized" using fossil crinoids. Am. Nat., 164, 431-443.	-1	0	1	0	1		0	1	1	3
paleo	Liow, L.H. (2006). Do deviants live longer? Morphology and longevity in trachyleberidid ostracodes. Paleobiology, 32, 55-69.	0	0	1	0	1		0	1	1	3
paleo	Liow, L.H. (2007). Does versatility as measured by geographic range, bathymetric range and morphological variability contribute to taxon longevity? Glob. Ecol. Biogeogr., 16, 117-128.	0	1	1	1	1	0	0	0	1	3	Ha
paleo	Munoz-Duran, J. (2002). Correlates of speciation and extinction rates in the Carnivora. Evolutionary Ecology Research, 4, 963-991.	0	1	0	1	0	0	0	0	1	4	D
paleo	Norris, R. D. (1992). Extinction Selectivity and Ecology in Planktonic-Foraminifera. Palaeogeography Palaeoclimatology Palaeoecology, 95, 1-17.	0	1	0	1	0	0	0	0	1	3	Ha
paleo	Norris, R. D. (1992). Extinction Selectivity and Ecology in Planktonic-Foraminifera. Palaeogeography Palaeoclimatology Palaeoecology, 95, 1-17.	-1	0	0	1	0	1	0	1	1	3	D
paleo	Sanchez B., Prado J.L. & Alberdi M.T. (2006). Ancient feeding, ecology and extinction of Pleistocene horses from the Pampean Region, Argentina. Ameghiana, 43, 427-436.	-1	1	1	1	1	0	0	1	0	4	D
paleo	Smith, A. B., and C. H. Jeffery. (1998). Selectivity of extinction among sea urchins at the end of the Cretaceous period. Nature, 392, 69-71.	-1	0	1	0	0	0	0	1	1	3	D
paleo	Smith, A. B., and C. H. Jeffery. (1998). Selectivity of extinction among sea urchins at the end of the Cretaceous period. Nature, 392, 69-71.	0	1	0	0	0	1	0	1	1	3	Ha
paleo	Van Valkenburgh B., Wang X.M. & Damuth J. (2004). Cope's rule, hypercarnivory, and extinction in North American canids. Science, 306, 101-104.	-1	0	1	1	1	0	0	1	1	4	D
paleo	Viranta, S. (2003). Geographic and temporal ranges of Middle and Late Miocene carnivores. Journal of Mammalogy, 84, 1267-1278.	-1	0	1	1	0	0	0	1	1	4	D
		(specialisation as dead end hypothesis / generalist to specialist hypothesis)
phylo	Auger-Rozenberg, M.A., Kerdelhue, C., Magnoux, E., Turgeon, J., Rasplus, J.Y. & Roques, A. (2006). Molecular phylogeny and evolution of host-plant use in conifer seed chalcids in the genus Megastigmus (Hymenoptera : Torymidae). System. Entomol., 31, 47-64.	1/0	1	0	0	0	1	0	1	1	2	Ho
phylo	Christidis, L., Schodde, R. & Baverstock, P.R. (1988). Genetic and morphological-differentiation and phylogeny in the australo-papuan scrubwrens (sericornis, acanthizidae). Auk, 105, 616-629. (reanalyzed by Schluter (2000))	-/0	1	0	0	0	0	0	1	1	4	Ha
phylo	Collins, T.M., Frazer, K., Palmer, A.R., Vermeij, G.J. & Brown, W.M. (1996). Evolutionary history of northern hemisphere Nucella (Gastropoda, Muricidae): Molecular, morphological, ecological, and paleontological evidence. Evolution, 50, 2287-2304. (reanalyzed by Schluter (2000))	-/-1	1	0	0	1	0	0	1	1	3	Ha
phylo	Cullings, K.W., Szaro, T.M. & Bruns, T.D. (1996). Evolution of extreme specialization within a lineage of ectomycorrhizal epiparasites. Nature, 379, 63-66. (reanalyzed by Schluter (2000))	-/-1	1		0	0	1	0	1	1	fungi	Ho
phylo	Desdevises, Y., Morand, S. & Legendre, P. (2002). Evolution and determinants of host specificity in the genus Lamellodiscus (Monogenea). Biol. J. Linn. Soc., 77, 431-443.	0/-	1	0	0	1	1	0	1	1	3	Ho
phylo	D'Haese, C. (2000). Is psammophily an evolutionary dead end? A phylogenetic test in the genus Willemia (Collembola : Hypogastruridae). Cladistics, 16, 255-273.	0/0	1	0	0	0	1	0	1	1	3	Ha
phylo	Dobler, S., Mardulyn, P., Pasteels, J.M. & Rowell-Rahier, M. (1996). Host-plant switches and the evolution of chemical defense and life history in the leaf beetle genus Oreina. Evolution, 50, 2373-2386. (reanalyzed by Schluter (2000))	-/0	1	0	0	1	1	0	1	1	2	Ho
phylo	Futuyma, D.J., Keese, M.C. & Funk, D.J. (1995). Genetic constraints on macroevolution - the evolution of host affiliation in the leaf beetle genus Ophraella. Evolution, 49, 797-809. (reanalyzed by Schluter (2000))	-/-1	1	1	1	0	1	0	1	1	2	Ho
phylo	Holliday, J.A. & Steppan, S.J. (2004). Evolution of hypercarnivory: the effect of specialization on morphological and taxonomic diversity. Paleobiology, 30, 108-128. [including sister clade comparisons]	0/0	0	1	1	0	0	0	1	1	4	D
phylo	Janz, N., Nyblom, K. & Nylin, S. (2001) Evolutionary dynamics of host-plant specialization: A case study of the tribe Nymphalini. Evolution, 55, 783-796.	0/0	1	0	0	1	1	0	1	1	2	Ho
phylo	Kambysellis, M.P., Ho, K.F., Craddock, E.M., Piano, F., Parisi, M. & Cohen, J. (1995). Pattern of ecological shifts in the diversification of hawaiian drosophila inferred from a molecular phylogeny. Curr. Biol., 5, 1129-1139. (reanalyzed by Schluter (2000))	-/0	1	0	1	0	1	0	1	0	2	Ho
phylo	Katzourakis, A., Purvis, A., Azmeh, S., Rotheray, G. & Gilbert, F. (2001). Macroevolution of hoverflies (Diptera : Syrphidae): the effect of using higher-level taxa in studies of biodiversity, and correlates of species richness. J. Evol. Biol., 14, 219-227. [including sister clade comparisons]	0/-	0	1	0	1	0	0	1	1	2	D
phylo	Kelley, S.T. & Farrell, B.D. (1998). Is specialization a dead end? The phylogeny of host use in Dendroctonus bark beetles (Scolytidae). Evolution, 52, 1731-1743.	-1/-1	1	1	0	1	1	0	1	1	2	Ho
phylo	Kergoat, G.J., Delobel, A., Fediere, G., Le Ru, B., Silvain, J.F. (2005). Both host-plant phylogeny and chemistry have shaped the African seed-beetle radiation. Mol. Phylog. Evol., 35, 602-611.	0/-	1	0	0	1	1	0	1	1	2	Ho
phylo	Lanyon, S.M. (1992). Interspecific brood parasitism in blackbirds (Icterinae) - a phylogenetic perspective. Science, 255, 77-79. (reanalyzed by Schluter (2000))	-/0	1	0	1	1	1	0	1	1	4	Ha
phylo	Larkin, L.L., Neff, J.L. & Simpson, B.B. (2008). The evolution of a pollen diet: Host choice and diet breadth of Andrena bees (Hymenoptera : Andrenidae). Apidologie, 39, 133-145.	0/-	1	0	0	0	0	0	1	1	2	D
phylo	Luo, Z.X. (2007). Transformation and diversification in early mammal evolution. Nature, 450: 1011-1019.	0/0	0	0	0	0	0	0	1	1	4	D
phylo	Morse, G.E. & Farrell, B.D. (2005). Ecological and evolutionary diversification of the seed beetle genus Stator (Coleoptera : Chrysomelidae : Bruchinae). Evolution, 59, 1315-1333.	-/0	1	0	0	0	0	0	1	1	2	Ho
phylo	Müller, A. (1996). Host-plant specialization in western palearctic Anthidiine bees (Hymenoptera: Apoidea: Megachilidae). Ecol. Monogr., 66, 235-257. (reanalyzed by Schluter (2000))	-/0	1	1	0	0	0	0	1	0	2	D
phylo	Nosil, P. & Mooers, A.O. (2005). Testing hypotheses about ecological specialization using phylogenetic trees. Evolution, 59, 2256-2263.	0/0	1	0	0	0	1	0	1	1	2	Ho
phylo	Nosil, P. (2002) Transition rates between specialization and generalization in phytophagous insects. Evolution, 56, 1701-1706.	0/-1	1	0	0	0	1	0	1	1	2	Ho
phylo	Ober, K.A. (2003) Arboreality and morphological evolution in ground beetles (Carabidae : Harpalinae): Testing the taxon pulse model. Evolution, 57, 1343-1358.	0/0	1	0	0	0	0	0	1	1	2	Ha
phylo	Petren, K., Grant, B.R. & Grant, P.R. (1999). A phylogeny of Darwin's finches based on microsatellite DNA length variation. Proc. Roy. Soc. Lond. B, 266, 321-329. (reanalyzed by Schluter (2000))	-/-1	1	0	0	0	0	0	1	0	4	Ha
phylo	Philimore, A.B., Freckleton, R.P., Orme, C.D.L. & Owens, I.P.F. (2006). Ecology predicts large scale pattersn of phylogenetic diversification of birds. Am. Nat., 168, 220-229. [including sister clade comparisons]	-1/-	1	0	1	1	0	0	1	1	4	Ha
phylo	Philimore, A.B., Freckleton, R.P., Orme, C.D.L. & Owens, I.P.F. (2006). Ecology predicts large scale pattersn of phylogenetic diversification of birds. Am. Nat., 168, 220-229. [including sister clade comparisons]	0/-	1	0	1	1	0	0	1	1	4	D
phylo	Pianka, E.R. (1998). Phylogenetic analysis of a major adaptive radiation [online]. Available at: http://uts.cc.utexas.edu/~varanus/ctenotus.html [January 2009] (reanalyzed by Schluter (2000))	-/0	1	0	0	0	0	0	1	1	4	Ha
phylo	Scheffer, S.J. & Wiegmann, B.M. (2000). Molecular phylogenetics of the holly leaf miners (Diptera : Agromyzidae : Phytomyza): Species limits, speciation, and dietary specialization. Mol. Phylog. Evol., 17, 244-255.	-/0	1	0	0	0	1	0	1	1	2	Ho
phylo	Stireman, J.O. (2005). The evolution of generalization? Parasitoid flies and the perils of inferring host range evolution from phylogenies. J. Evol. Biol., 18, 325-336.	0/0	1	0	0	0	1	0	1	1	2	Ho
phylo	Taylor, S.I. & Levy, F. (2002). Responses to soils and a test for preadaptation to serpentine in Phacelia dubia (Hydrophyllaceae). New Phytol. , 155, 437-447.	0/-	1	1	1	0	1		1	0	1	Ha
phylo	Termonia, A., Hsiao, T.H., Pasteels, J.M. & Milinkovitch, M.C. (2001). Feeding specialization and host-derived chemical defense in Chrysomeline leaf beetles did not lead to an evolutionary dead end. Proc. Nat. Acad. Scie., 98, 3909-3914.	0/-	1	1	0	0	1	0	1	1	2	Ho
phylo	Wiegmann, B.M., Mitter, C. & Farrell, B. (1993). Diversification of carnivorous parasitic insects - extraordinary radiation or specialized dead-end. Am. Nat., 142, 737-754. [including sister clade comparisons]	0/-	1	0	0	0	1	0	1	1	2	D
phylo	Yotoko, K.S.C. & Elisei, C. (2006). Malaria parasites (Apicomplexa, Haematozoea) and their relationships with their hosts: is there an evolutionary cost for the specialization? J. Zool. Syst. Evol. Res., 44, 265-273.	-1/0	1	0	0	0	1	0	1	1	3	Ho
phylo	Yotoko, K.S.C., Prado, P.I., Russo, C.A.M. & Solferini, V.N. (2005). Testing the trend towards specialization in herbivore-host plant associations using a molecular phylogeny of Tomoplagia (Diptera : Tephritidae). Mol. Phylog. Evol., 35, 701-711.	0/0	1	0	0	1	1	0	1	0	2	Ho
